# Supplementary material for: High-Thermal Stable Epoxy Resin through Blending Nanoarchitectonics with Double-Decker-Shaped Polyhedral Silsesquioxane-Functionalized Benzoxazine Derivatives
Source: Polymers (Basel). 2023 Dec 29;16(1):112. doi: 10.3390/polym16010112 (PMC10780953; doi:10.3390/polym16010112)
Supplement: Supplementary file 1 [file polymers-16-00112-s001.zip]

Archive with 1 entries (1 files):
- polymers-2745305-supplementary.pdf
